# Supplementary material for: Sex Differences in the Associations of Physical Activity and Planetary Health Diet with Obesity and Depressive Symptoms Among Adolescents in Zhejiang Province: An Observational Study
Source: Nutrients. 2026 Apr 14;18(8):1232. doi: 10.3390/nu18081232 (PMC13118374; doi:10.3390/nu18081232)
Supplement: Supplementary file 1 [file nutrients-18-01232-s001.zip]

Archive with 1 entries (1 files):
- nutrients-4208789-supplementary.pdf
